# Supplementary material for: Phylogenomics and Spatiotemporal Dynamics of Bovine Leukemia Virus Focusing on Asian Native Cattle: Insights Into the Early Origin and Global Dissemination
Source: Front Microbiol. 2022 Jun 24;13:917324. doi: 10.3389/fmicb.2022.917324 (PMC9263593; doi:10.3389/fmicb.2022.917324)
Supplement: Supplementary file 1 [file Table_1.XLSX]

## Sheet: Table S1
Table S1: Primer sequences for EdRV LTR amplification.
Primer name	Orientationa	Sequence (5' to 3')	Reference
A	F	TATGTTTCCCCATACCTTGCCATCA	Farkašová H. et al., 2017
	R	CAATCGGCGGGGAGCTTAC
B	F	GGGCTCAGAAGCGAATGTCCT	Hron T. et al., 2018
	R	CGACAGGCAGGCAGAGAACTT
C	F	GAGAGGAGCAGGCAAGTCC	This study
	R	GCATGTAGAAGAGGCCAACC
a: F, forward; R, reverse
